# Supplementary material for: Application of acoustic agglomeration to enhance air filtration efficiency in air-conditioning and mechanical ventilation (ACMV) systems
Source: PLoS One. 2017 Jun 8;12(6):e0178851. doi: 10.1371/journal.pone.0178851 (PMC5464643; doi:10.1371/journal.pone.0178851)
Supplement: S1 Dataset — (XLSX) [file pone.0178851.s001.xlsx]

## Sheet: Raw data Fig 7
Raw data for particle number concentration with and without acoutics
Non-Acoustics	Particle size [um]
Number concentration	0.25 - 0.28	0.28 - 0.3	0.3 - 0.35	0.35 - 0.4	0.4 - 0.45	0.45 - 0.5	0.5 - 0.58	0.58 - 0.65	0.65 - 0.7	0.7 - 0.8	0.8 - 1.0	1.0 - 2.5	2.5 - 10.0	10.0 - 32.0
1	247810000	439060000	1001430000	1549035000	1694125000	1644730000	1731390000	200650000	201425000	545150000	482075000	1832955000	904860000	570000
2	254940000	444490000	1022895000	1607125000	1754770000	1703700000	1781160000	203325000	207950000	550425000	484575000	1848485000	899740000	550000
3	246650000	456510000	999820000	1544295000	1698120000	1671935000	1757955000	207250000	200550000	540425000	490000000	1851160000	893100000	590000
4	231500000	445730000	986555000	1563415000	1718605000	1631190000	1708460000	206400000	209125000	557400000	485925000	1811500000	877350000	760000
5	245585000	443100000	996860000	1591180000	1733855000	1677520000	1787815000	200225000	202650000	544100000	492325000	1870055000	895200000	455000
6	234795000	440865000	972080000	1563850000	1727420000	1636315000	1734000000	201275000	199125000	541275000	491000000	1842285000	898545000	435000
7	239750000	436775000	973620000	1564775000	1712520000	1684325000	1769815000	197300000	198675000	549025000	484850000	1856605000	906840000	575000
8	231085000	426615000	982240000	1558010000	1728675000	1699135000	1814580000	194150000	195375000	538250000	487225000	1886895000	924845000	900000
9	255520000	454805000	1061225000	1666680000	1840410000	1823430000	1960095000	197075000	195325000	540975000	493300000	1941295000	944610000	495000
10	237270000	425785000	999080000	1589370000	1775045000	1771615000	1864595000	192100000	190225000	528875000	489125000	1911650000	951650000	565000
11	231825000	429495000	985985000	1574520000	1754760000	1771050000	1865590000	184425000	183175000	522175000	486025000	1920720000	969770000	460000
12	243885000	430255000	1015205000	1587775000	1821005000	1824215000	1923115000	186000000	191850000	524925000	487925000	1932400000	973970000	625000
13	241705000	447955000	1033730000	1619095000	1819190000	1851130000	1987980000	182875000	185400000	516300000	491775000	1962125000	997125000	460000
14	231405000	430045000	1013740000	1638360000	1813065000	1846185000	1958125000	183525000	188900000	519475000	483500000	1952665000	986605000	685000
15	241170000	429110000	990715000	1607120000	1812590000	1843985000	1933940000	181250000	180875000	519500000	484725000	1945340000	995925000	615000
16	241045000	445685000	1014835000	1626490000	1888860000	1941615000	2060255000	181275000	184400000	514225000	485975000	1988595000	1024220000	710000
17	240970000	459015000	1021285000	1653755000	1883065000	1933135000	2092405000	180825000	181025000	513125000	486125000	2001395000	1036205000	705000
18	233090000	441090000	1008170000	1618570000	1849405000	1928920000	2026760000	177450000	183200000	502025000	480075000	1987295000	1032495000	535000
19	229660000	439370000	1000610000	1630250000	1876125000	1939365000	2077295000	174400000	179250000	515225000	486775000	2002410000	1036510000	765000
20	237955000	458780000	1010650000	1650600000	1906805000	1987110000	2158755000	180725000	183925000	503050000	482350000	2025325000	1060070000	765000
Acoustics	Particle size [um]
Number concentration	0.25 - 0.28	0.28 - 0.3	0.3 - 0.35	0.35 - 0.4	0.4 - 0.45	0.45 - 0.5	0.5 - 0.58	0.58 - 0.65	0.65 - 0.7	0.7 - 0.8	0.8 - 1.0	1.0 - 2.5	2.5 - 10.0	10.0 - 32.0
1	236110000	422620000	919530000	1358945000	1346735000	1192625000	1170320000	227250000	219575000	564725000	460400000	1541730000	704720000	475000
2	254990000	444980000	960450000	1412870000	1410005000	1217940000	1211815000	237900000	226775000	562875000	470050000	1550595000	710880000	395000
3	253270000	441725000	969160000	1438880000	1436720000	1249025000	1225105000	227675000	223500000	561925000	470625000	1572415000	718020000	535000
4	252805000	441975000	963125000	1389460000	1401430000	1215465000	1228725000	232125000	222175000	566075000	466425000	1566375000	717200000	595000
5	235645000	421445000	958715000	1450545000	1467240000	1315660000	1314470000	226025000	215050000	562100000	474200000	1628905000	752605000	555000
6	251000000	435930000	980385000	1449755000	1513205000	1390615000	1399765000	214475000	212575000	563025000	475100000	1680115000	787305000	670000
7	236450000	428625000	963640000	1445410000	1499905000	1358205000	1372610000	219250000	208975000	560825000	477850000	1638925000	801555000	705000
8	250905000	438025000	992530000	1500295000	1576160000	1475470000	1509320000	213225000	213850000	561150000	474125000	1732600000	822585000	560000
9	236970000	433875000	972365000	1499730000	1600915000	1509045000	1572590000	201925000	205500000	547875000	477425000	1774410000	858750000	610000
10	239275000	468900000	991895000	1531220000	1618730000	1527760000	1579330000	208000000	209125000	561650000	481150000	1745495000	854745000	575000
11	240425000	418615000	955800000	1471925000	1567680000	1465250000	1487600000	213850000	208050000	548675000	479250000	1700230000	848375000	590000
12	228920000	413705000	964355000	1530450000	1639450000	1597715000	1671160000	200225000	195825000	539775000	482475000	1812055000	903965000	550000
13	234780000	416610000	935615000	1502880000	1640340000	1577915000	1631880000	201900000	202225000	544500000	481750000	1787510000	888825000	480000
14	232445000	441855000	965960000	1512075000	1646440000	1577735000	1649570000	204125000	198125000	548300000	486700000	1794680000	878945000	540000
15	241870000	434170000	981310000	1491470000	1615370000	1546790000	1616015000	200975000	202050000	543950000	487075000	1787225000	866675000	660000
16	266295000	441810000	1010110000	1580350000	1712090000	1624345000	1727820000	209850000	206625000	562150000	492700000	1810370000	877140000	800000
17	247935000	431745000	985290000	1554405000	1710100000	1601570000	1659355000	205850000	200175000	549225000	489100000	1798845000	878285000	520000
18	245170000	423150000	993070000	1520410000	1678375000	1576615000	1638085000	207450000	204150000	548375000	482000000	1789480000	871955000	485000
19	257195000	454020000	1026710000	1591995000	1718490000	1660610000	1746320000	200050000	201050000	544725000	492725000	1841725000	899705000	550000
20	235965000	447405000	1000920000	1569950000	1696985000	1654750000	1743315000	202425000	199975000	544450000	490650000	1838705000	901800000	875000
21	244340000	448100000	1017065000	1595595000	1755870000	1714995000	1810240000	198125000	204050000	543575000	487450000	1867830000	914250000	450000
	Particle size [um]
	0.25 - 0.3	0.25 - 0.28	0.3 - 0.35	0.35 - 0.4	0.4 - 0.45	0.45 - 0.5	0.5 - 0.58	0.58 - 0.65	0.65 - 0.7	0.7 - 0.8	0.8 - 1.0	1.0 - 2.5	2.5 - 10.0	10.0 - 32.0
N_avg (non-acoustcs)	239880750	441226750	1004536500	1600213500	1790420750	1790530250	1899704250	190625000	192121250	529296250	486782500	1918557750	960481750	611000
N_avg (acoustcs)	2.43941e+08	4.3568e+08	9.76571e+08	1.49517e+09	1.58344e+09	1.47858e+09	1.52216e+09	2.12032e+08	2.08543e+08	5.53806e+08	4.79963e+08	1.72668e+09	8.31347e+08	579762
	Particle size [um]
	0.25	0.28	0.3	0.35	0.4	0.45	0.5	0.58	0.65	0.7	0.8	1	2.5	10
dN/dP (non-acoustcs)	7.99602e+09	2.20613e+10	2.00907e+10	3.20043e+10	3.58084e+10	3.58106e+10	2.37463e+10	2.72321e+09	3.84243e+09	5.29296e+09	2.43391e+09	1279038500	1.28064e+08	-61100
dN/dP (acoustcs)	8.13137e+09	2.1784e+10	1.95314e+10	2.99034e+10	3.16688e+10	2.95715e+10	1.9027e+10	3.02903e+09	4.17086e+09	5.53806e+09	2.39982e+09	1.15112e+09	1.10846e+08	-57976.2

## Sheet: Raw data Fig 8
Raw data for filtration efficiencies of MERV 11 and 13 filters with and without acoustics agglomeration
	Particle size [um]
	0.25 - 0.28	0.28 - 0.3	0.3 - 0.35	0.35 - 0.4	0.4 - 0.45	0.45 - 0.5	0.5 - 0.58	0.58 - 0.65	0.65 - 0.7	0.7 - 0.8	0.8 - 1.0	1.0 - 2.5	2.5 - 10.0	10.0 - 32.0
MERV 11 before filter non-acoustics	2.77428e+08	2.7794e+08	5.10195e+08	6.57146e+08	5.69904e+08	4.33614e+08	4.86604e+08	4.529e+08	2.5544e+08	4.12298e+08	2.98845e+08	9.15911e+08	4.23149e+08	503333
MERV 11 after filter non-acoustics	1.30711e+08	86050000	1.38231e+08	1.7332e+08	1.44758e+08	9.32262e+07	1.10953e+08	1.07836e+08	6.45738e+07	1.08707e+08	7.09357e+07	1.81906e+08	4.54729e+07	25904.8
MERV 11 before filter Acoustics	2.4971e+08	2.99865e+08	5.83609e+08	7.85145e+08	7.09267e+08	5.67954e+08	5.05597e+08	5.64352e+08	2.87283e+08	4.40714e+08	3.31624e+08	1.0725e+09	5.08766e+08	291905
MERV 11 after filter Acoustics	1.0233e+08	6.65019e+07	9.8791e+07	1.22279e+08	1.01042e+08	5.96933e+07	6.21029e+07	7.38667e+07	4.21595e+07	7.12881e+07	4.64333e+07	1.16601e+08	2.9949e+07	10285.7
MERV 11 Non Acoustics % reduction	52.8845	69.04	72.9063	73.6253	74.5996	78.5002	77.1985	76.19	74.7206	73.6338	76.2634	80.1393	89.2537	94.8534
MERV 11 Acoustics % reduction 26 Dec	59.0204	77.8227	83.0724	84.426	85.754	89.4898	87.7169	86.9113	85.3248	83.8244	85.9982	89.1281	94.1134	96.4763
	Particle size [um]
MERV 13 before filter non-acoustics	2.32044e+08	3.06073e+08	6.43861e+08	9.42493e+08	9.82162e+08	9.93545e+08	8.86764e+08	4.97512e+08	4.54045e+08	3.69117e+08	2.99817e+08	1.27509e+09	6.27882e+08	289048
MERV 13 after filter non-acoustics	9.69843e+07	5.79443e+07	7.23757e+07	8.4819e+07	6.4171e+07	3.73667e+07	4.9651e+07	4.645e+07	4.90452e+07	4.89548e+07	3.06952e+07	8.94719e+07	3.3459e+07	35238.1
MERV 13 before filter Acoustics	2.1057e+08	2.97384e+08	6.03448e+08	8.36604e+08	7.9236e+08	6.84346e+08	6.90159e+08	6.03188e+08	4.65255e+08	4.13607e+08	3.2789e+08	1.15898e+09	5.57682e+08	771905
MERV 13 after filter Acoustics	6.68314e+07	4.10295e+07	4.54433e+07	5.13614e+07	3.84524e+07	2.04757e+07	2.979e+07	2.805e+07	2.6319e+07	2.75619e+07	1.73762e+07	5.06943e+07	1.89624e+07	12381
MERV 13 Non Acoustics % reduction	58.2043	81.0685	88.7591	91.0006	93.4664	96.2391	94.4009	90.6635	89.1982	86.7373	89.762	92.9831	94.6711	87.8089
MERV 13 Acoustics % reduction 26 Dec	68.2617	86.2032	92.4694	93.8607	95.1471	97.008	95.6836	95.3497	94.3431	93.3362	94.7006	95.6259	96.5998	98.3961
	Particle size [um]
	0.25 - 0.28		0.28 - 0.3		0.3 - 0.35		0.35 - 0.4		0.4 - 0.45		0.45 - 0.5		0.5 - 0.58		0.58 - 0.65		0.65 - 0.7		0.7 - 0.8		0.8 - 1.0		1.0 - 2.5		2.5 - 10.0		10.0 - 32.0
MERV 11 non-acoustics	52.8845		69.04		72.9063		73.6253		74.5996		78.5002		77.1985		76.19		74.7206		73.6338		76.2634		80.1393		89.2537		94.8534
MERV 11 acoustics	59.0204		77.8227		83.0724		84.426		85.754		89.4898		87.7169		86.9113		85.3248		83.8244		85.9982		89.1281		94.1134		96.4763
MERV 13 non-acoustics		58.2043		81.0685		88.7591		91.0006		93.4664		96.2391		94.4009		90.6635		89.1982		86.7373		89.762		92.9831		94.6711		87.8089
MERV 13 acoustics		68.2617		86.2032		92.4694		93.8607		95.1471		97.008		95.6836		95.3497		94.3431		93.3362		94.7006		95.6259		96.5998		98.3961
	Particle size [um]
	0.25 - 0.28		0.28 - 0.30		0.3 - 0.35		0.35 - 0.4		0.4 - 0.45		0.45 - 0.5		0.5 - 0.58		0.58 - 0.65		0.65 - 0.7		0.7 - 0.8		0.8 - 1.0		1.0 - 2.5		2.5 - 10.0		10.0 - 32.0
MERV 11 non-acoustics	52.8845		69.04		72.9063		73.6253		74.5996		78.5002		77.1985		76.19		74.7206		73.6338		76.2634		80.1393		89.2537		94.8534
MERV 11 acoustics (incremental %)	6.13586		8.78267		10.1661		10.8007		11.1544		10.9896		10.5184		10.7213		10.6042		10.1906		9.7348		8.98874		4.8597		1.62299
MERV 13 non-acoustics		58.2043		81.0685		88.7591		91.0006		93.4664		96.2391		94.4009		90.6635		89.1982		86.7373		89.762		92.9831		94.6711		87.8089
MERV 13 acoustics (incremental %)		10.0573		5.13471		3.71027		2.86015		1.68075		0.768932		1.28272		4.68617		5.14493		6.59889		4.93861		2.64286		1.92866		10.5872
